# Supplementary material for: Spatial Distribution Characteristics and Risk Assessment of Soil Heavy Metals from Long-Term Mining Activities: A Case Study of the Fengfeng Mining Area
Source: Toxics. 2025 Nov 10;13(11):969. doi: 10.3390/toxics13110969 (PMC12656562; doi:10.3390/toxics13110969)
Supplement: Supplementary file 1 [file toxics-13-00969-s001.zip]

Archive with 1 entries (1 files):
- toxics-3920320-supplementary.pdf
